# Supplementary material for: A Resource for the Network Representation of Cell Perturbations Caused by SARS-CoV-2 Infection
Source: Genes (Basel). 2021 Mar 22;12(3):450. doi: 10.3390/genes12030450 (PMC8004236; doi:10.3390/genes12030450)
Supplement: Supplementary file 1 [file genes-12-00450-s001.zip]

Archive with 15 entries (12 files):
- Supplemetary figures and tables/
- Supplemetary figures and tables/Table S1.xlsx
- __MACOSX/
- __MACOSX/Supplemetary figures and tables/
- __MACOSX/Supplemetary figures and tables/._Table S1.xlsx
- Supplemetary figures and tables/Supplementary figures.docx
- __MACOSX/Supplemetary figures and tables/._Supplementary figures.docx
- Supplemetary figures and tables/Table S5.xlsx
- __MACOSX/Supplemetary figures and tables/._Table S5.xlsx
- Supplemetary figures and tables/Table S4.xlsx
- __MACOSX/Supplemetary figures and tables/._Table S4.xlsx
- Supplemetary figures and tables/Table S3.xlsx
- __MACOSX/Supplemetary figures and tables/._Table S3.xlsx
- Supplemetary figures and tables/Table S2.xlsx
- __MACOSX/Supplemetary figures and tables/._Table S2.xlsx
