# Supplementary material for: A Resource for the Network Representation of Cell Perturbations Caused by SARS-CoV-2 Infection
Source: Genes (Basel). 2021 Mar 22;12(3):450. doi: 10.3390/genes12030450 (PMC8004236; doi:10.3390/genes12030450)
Supplement: Supplementary file 1 [file genes-12-00450-s001.zip › Supplemetary figures and tables/Table S5.xlsx]

## Sheet: Sheet1
Function - group name-	Group Genes	Group PValue	Group PValue Corrected with Bonferroni step down	Group_ID
Autophagy	ACTB|ARPC4|ATG10|ATG101|ATG12|ATG13|ATG14|ATG16L1|ATG3|ATG5|ATG7|ATG9A|BECN1|MAPK14|MLST8|MTOR|PDPK1|PIK3C3|PIK3R4|RAB7A|RB1CC1|TSC1|TSC2|TWNK|ULK1|VMP1|VPS37A|WIPI2	3.22e-14	2.58e-13	Group6
mTOR signaling pathway	ACTB|ATG101|ATG13|ATG5|MAPK14|MLST8|MTOR|NPRL2|NPRL3|PDPK1|RB1CC1|RICTOR|SEH1L|TSC1|TSC2|TXNRD1|ULK1	1.41e-08	9.85e-08	Group7
Salmonella infection	ACTB|ARPC4|MAPK14|PIK3C3|RAB7A|VPS11|VPS16|VPS18|VPS33A|VPS39|VPS41	2.26e-07	1.36e-06	Group1
TBC/RABGAPs	CCZ1|CCZ1B|MLST8|MTOR|RAB7A|TBC1D24|TSC1|TSC2|TXNRD1|ULK1	2.45e-06	1.22e-05	Group5
Receptor Mediated Mitophagy	ATG12|ATG5|ATG9A|BECN1|RAB7A|ULK1	1.65e-05	6.62e-05	Group4
RHO GTPases Activate NADPH Oxidases	MAPK14|PIK3C3|PIK3R4	0.000574	0.000574	Group0
Mitochondrial tRNA aminoacylation	EARS2|MARS2|PPA2|YARS2	0.000192	0.000575	Group2
Heme biosynthesis	EARS2|FECH|UROD|UROS	0.00044	0.00088	Group3
