# Supplementary material for: A Resource for the Network Representation of Cell Perturbations Caused by SARS-CoV-2 Infection
Source: Genes (Basel). 2021 Mar 22;12(3):450. doi: 10.3390/genes12030450 (PMC8004236; doi:10.3390/genes12030450)
Supplement: Supplementary file 1 [file genes-12-00450-s001.zip › Supplemetary figures and tables/Table S4.xlsx]

## Sheet: Sheet1
QueryNode	EndPathways	ResistenceScore	PathStrings	RelationsID	Path_Length	Final_Effect	PvaluePathway	Note
ATG14	Autophagy_SIGNOR	0	ATG14\ATG14--> PIK3C3\ATG14--> PIK3C3--> BECN1	NA\SIGNOR-235448\SIGNOR-235448;SIGNOR-184521	0\1\2	NA\1\1	0
ATG3	Autophagy_SIGNOR	0	ATG3\ATG3--> GABARAP\ATG3--> GABARAPL2\ATG3--> GABARAPL2--> SQSTM1\ATG3--> GABARAP--> MTORC1--| ULK1--> AMBRA1\ATG3--> GABARAP--> MTORC1--| ULK1/ATG13/FIP200--> AMBRA1	NA\SIGNOR-141868\SIGNOR-141926\SIGNOR-141926;SIGNOR-156307\SIGNOR-141868;SIGNOR-219391;SIGNOR-217133;SIGNOR-168292\SIGNOR-141868;SIGNOR-219391;SIGNOR-209904;SIGNOR-219388	0\1\1\2\4\4	NA\1\1\1\0\0	0
ATG7	Autophagy_SIGNOR	0	ATG7\ATG7--> GABARAPL2\ATG7--> MAP1LC3C\ATG7--> MAP1LC3B--> SQSTM1\ATG7--> MAP1LC3A--> ATG3\ATG7--> MAP1LC3A--> ATG3--> GABARAP\ATG7--> MAP1LC3B--| NBR1--> GABARAPL1	NA\SIGNOR-142002\SIGNOR-191540\SIGNOR-195239;SIGNOR-156356\SIGNOR-195236;SIGNOR-191543\SIGNOR-195236;SIGNOR-191543;SIGNOR-141868\SIGNOR-195239;SIGNOR-184252;SIGNOR-184264	0\1\1\2\2\3\3	NA\1\1\1\1\1\0	0
BECN1	Autophagy_SIGNOR	0	BECN1\BECN1--> USP13--> BECN1	NA\SIGNOR-260296;SIGNOR-260295	0\2	NA\1	0
PIK3C3	Autophagy_SIGNOR	0	PIK3C3\PIK3C3--> BECN1\PIK3C3--> AKT1--? OR--> MTOR--| ULK1--> GABARAP\PIK3C3--> AKT1--| GSK3B--| NBR1--> GABARAPL2\PIK3C3--> AKT1--| CDKN1B--| CDK1--| PIK3C3\PIK3C3--> AKT1--| GSK3B--| NBR1--> SQSTM1\PIK3C3--> AKT1--? OR--> MTOR--| ULK1--> AMBRA1\PIK3C3--> AKT1--| GSK3B--| NBR1--> GABARAPL1	NA\SIGNOR-184521\SIGNOR-252632;SIGNOR-251099;SIGNOR-255107;SIGNOR-172541;SIGNOR-85614\SIGNOR-252632;SIGNOR-245416;SIGNOR-261795;SIGNOR-184267\SIGNOR-252632;SIGNOR-121944;SIGNOR-128445;SIGNOR-165768\SIGNOR-252632;SIGNOR-245416;SIGNOR-261795;SIGNOR-184273\SIGNOR-252632;SIGNOR-251099;SIGNOR-255107;SIGNOR-172541;SIGNOR-168292\SIGNOR-252632;SIGNOR-245416;SIGNOR-261795;SIGNOR-184264	0\1\4\4\4\4\4\4	NA\1\-1\1\0\1\-1\1	0
ULK1	Autophagy_SIGNOR	0.217054	ULK1--> GABARAP\ULK1--> AMBRA1\ULK1--> AMBRA1--> BECN1\ULK1--| PRKAA1--> CDKN1B--| CDK1--| PIK3C3\ULK1--| PRKAA1--> CDKN1B--| CDK1--> SQSTM1	SIGNOR-85614\SIGNOR-168292\SIGNOR-168292;SIGNOR-156409\SIGNOR-173047;SIGNOR-259859;SIGNOR-128445;SIGNOR-165768\SIGNOR-173047;SIGNOR-259859;SIGNOR-128445;SIGNOR-169012	1\1\2\4\4	1\1\1\0\1	0.00135
PIK3R4	Autophagy_SIGNOR	0.23766	PIK3R4--> PIK3C3\PIK3R4--> PIK3C3--> BECN1	SIGNOR-260709\SIGNOR-260709;SIGNOR-184521	1\2	1\1	0.00165
MTOR	Autophagy_SIGNOR	0.247628	MTOR--| ULK1--> GABARAP\MTOR--| ULK1--> AMBRA1\MTOR--| ULK1--> AMBRA1--> BECN1\MTOR--> AKT1--| GSK3B--| NBR1--> GABARAPL2\MTOR--> AKT1--| CDKN1B--| CDK1--| PIK3C3\MTOR--> AKT1--| GSK3B--| NBR1--> SQSTM1\MTOR--> AKT1--| GSK3B--| NBR1--> GABARAPL1	SIGNOR-172541;SIGNOR-85614\SIGNOR-172541;SIGNOR-168292\SIGNOR-172541;SIGNOR-168292;SIGNOR-156409\SIGNOR-170604;SIGNOR-245416;SIGNOR-261795;SIGNOR-184267\SIGNOR-170604;SIGNOR-121944;SIGNOR-128445;SIGNOR-165768\SIGNOR-170604;SIGNOR-245416;SIGNOR-261795;SIGNOR-184273\SIGNOR-170604;SIGNOR-245416;SIGNOR-261795;SIGNOR-184264	2\2\3\4\4\4\4	-1\-1\-1\-1\-1\-1\-1	0.0018
MAPK14	Autophagy_SIGNOR	0.260507	MAPK14--| BCL2--| BECN1\MAPK14--| GSK3B--| NBR1--> GABARAP\MAPK14--| GSK3B--| NBR1--> GABARAPL2\MAPK14--| CDC25C--> CDK1--| PIK3C3\MAPK14--| CDC25C--> CDK1--> SQSTM1\MAPK14--| GSK3B--| NBR1--> GABARAPL1\MAPK14--> AKT2--> MTORC1--| ULK1--> AMBRA1\MAPK14--> AKT2--> MTORC1--| ULK1/ATG13/FIP200--> AMBRA1\MAPK14--| GSK3B--| NBR1--> MAP1LC3A--> ATG3	SIGNOR-146786;SIGNOR-154477\SIGNOR-157548;SIGNOR-261795;SIGNOR-184261\SIGNOR-157548;SIGNOR-261795;SIGNOR-184267\SIGNOR-250091;SIGNOR-186617;SIGNOR-165768\SIGNOR-250091;SIGNOR-186617;SIGNOR-169012\SIGNOR-157548;SIGNOR-261795;SIGNOR-184264\SIGNOR-91408;SIGNOR-235967;SIGNOR-217133;SIGNOR-168292\SIGNOR-91408;SIGNOR-235967;SIGNOR-209904;SIGNOR-219388\SIGNOR-157548;SIGNOR-261795;SIGNOR-184270;SIGNOR-19…	2\3\3\3\3\3\4\4\4	1\1\1\1\0\1\0\0\1	0.00195
PDPK1	Autophagy_SIGNOR	0.309605	PDPK1--> AKT1--? OR--> MTOR--| ULK1--> GABARAP\PDPK1--> AKT1--| GSK3B--| NBR1--> GABARAPL2\PDPK1--> AKT1--| CDKN1B--| CDK1--| PIK3C3\PDPK1--> AKT1--| GSK3B--| NBR1--> SQSTM1\PDPK1--> AKT1--? OR--> MTOR--| ULK1--> AMBRA1\PDPK1--> AKT1--| GSK3B--| NBR1--> GABARAPL1\PDPK1--> AKT1--| BAD--| BCL2--| BECN1	SIGNOR-175675;SIGNOR-251099;SIGNOR-255107;SIGNOR-172541;SIGNOR-85614\SIGNOR-175675;SIGNOR-245416;SIGNOR-261795;SIGNOR-184267\SIGNOR-175675;SIGNOR-121944;SIGNOR-128445;SIGNOR-165768\SIGNOR-175675;SIGNOR-245416;SIGNOR-261795;SIGNOR-184273\SIGNOR-175675;SIGNOR-251099;SIGNOR-255107;SIGNOR-172541;SIGNOR-168292\SIGNOR-175675;SIGNOR-245416;SIGNOR-261795;SIGNOR-184264\SIGNOR-175675;SIGNOR-252562;SIGNOR-1…	4\4\4\4\4\4\4	-1\1\0\1\-1\1\0	0.00325
PTPN1	Autophagy_SIGNOR	0.369267	PTPN1--| ABL1--> CDK5--| PIK3C3\PTPN1--| STAT5A--> BCL2L1--| BECN1\PTPN1--| AKT1--? OR--> MTOR--| ULK1--> GABARAP\PTPN1--| AKT1--| GSK3B--| NBR1--> GABARAPL2\PTPN1--| AKT1--| GSK3B--| NBR1--> SQSTM1\PTPN1--| AKT1--? OR--> MTOR--| ULK1--> AMBRA1\PTPN1--| AKT1--| GSK3B--| NBR1--> GABARAPL1	SIGNOR-56815;SIGNOR-245288;SIGNOR-165772\SIGNOR-248428;SIGNOR-261551;SIGNOR-154480\SIGNOR-252639;SIGNOR-251099;SIGNOR-255107;SIGNOR-172541;SIGNOR-85614\SIGNOR-252639;SIGNOR-245416;SIGNOR-261795;SIGNOR-184267\SIGNOR-252639;SIGNOR-245416;SIGNOR-261795;SIGNOR-184273\SIGNOR-252639;SIGNOR-251099;SIGNOR-255107;SIGNOR-172541;SIGNOR-168292\SIGNOR-252639;SIGNOR-245416;SIGNOR-261795;SIGNOR-184264	3\3\4\4\4\4\4	1\1\-1\0\0\-1\0	0.0062
ACP1	Autophagy_SIGNOR	0.387608	ACP1--| AKT1--? OR--> MTOR--| ULK1--> GABARAP\ACP1--| AKT1--| GSK3B--| NBR1--> GABARAPL2\ACP1--| AKT1--| CDKN1B--| CDK1--| PIK3C3\ACP1--| AKT1--| GSK3B--| NBR1--> SQSTM1\ACP1--| AKT1--? OR--> MTOR--| ULK1--> AMBRA1\ACP1--| AKT1--| GSK3B--| NBR1--> GABARAPL1\ACP1--| AKT1--| BAD--| BCL2--| BECN1	SIGNOR-248455;SIGNOR-251099;SIGNOR-255107;SIGNOR-172541;SIGNOR-85614\SIGNOR-248455;SIGNOR-245416;SIGNOR-261795;SIGNOR-184267\SIGNOR-248455;SIGNOR-121944;SIGNOR-128445;SIGNOR-165768\SIGNOR-248455;SIGNOR-245416;SIGNOR-261795;SIGNOR-184273\SIGNOR-248455;SIGNOR-251099;SIGNOR-255107;SIGNOR-172541;SIGNOR-168292\SIGNOR-248455;SIGNOR-245416;SIGNOR-261795;SIGNOR-184264\SIGNOR-248455;SIGNOR-252562;SIGNOR-1…	4\4\4\4\4\4\4	-1\0\1\0\-1\0\1	0.00695
RAB7A	Autophagy_SIGNOR	0.432429	RAB7A--> PIK3C3\RAB7A--> PIK3C3--> BECN1\RAB7A--> RAC1--> PAK1--| DYNLL1--| AMBRA1	SIGNOR-261302\SIGNOR-261302;SIGNOR-184521\SIGNOR-261304;SIGNOR-248236;SIGNOR-159995;SIGNOR-168255	1\2\4	1\1\1	0.0092
ATG16L1	Lysosome_KEGG	0.39421	ATG16L1--> CLTC\ATG16L1--> CLTCL1	SIGNOR-166702\SIGNOR-166705	1\1	1\1	0.00055
PDPK1	Lysosome_KEGG	0.55476	PDPK1--> PRKCD--> SMPD1\PDPK1--> PRKCD--> SRC_P12931--> CLTC\PDPK1--> PRKCA--> GRK2--? CLTB\PDPK1--> MEK1/2--> ERK1/2--> CSNK2A1--? IGF2R	SIGNOR-250269;SIGNOR-153276\SIGNOR-250269;SIGNOR-247974;SIGNOR-65714\SIGNOR-126066;SIGNOR-249058;SIGNOR-197873\SIGNOR-244934;SIGNOR-244776;SIGNOR-244521;SIGNOR-37831	2\3\3\4	1\1\-1\-1	0.0021
PTPN1	Lysosome_KEGG	0.588787	PTPN1--| PRKCD--> SMPD1\PTPN1--> SRC_P12931--> CLTC\PTPN1--| PRKCD--> GRK2--? CLTB	SIGNOR-107754;SIGNOR-153276\SIGNOR-103607;SIGNOR-65714\SIGNOR-107754;SIGNOR-249059;SIGNOR-197873	2\2\3	0\1\-1	0.0026
MAPK14	Lysosome_KEGG	0.689874	MAPK14--| KHSRP--> SRC_P12931--> CLTC\MAPK14--| CDC25C--> CDK1--> CSNK2A1--? IGF2R\MAPK14--| EGFR--> PTPN1--| PRKCD--> SMPD1\MAPK14--| CDC25C--> CDK1--> CSNK2A1--? CLTB	SIGNOR-235856;SIGNOR-261274;SIGNOR-65714\SIGNOR-250091;SIGNOR-186617;SIGNOR-161839;SIGNOR-37831\SIGNOR-149089;SIGNOR-52950;SIGNOR-107754;SIGNOR-153276\SIGNOR-250091;SIGNOR-186617;SIGNOR-161839;SIGNOR-250842	3\4\4\4	0\-1\1\-1	0.0047
ACP1	Lysosome_KEGG	0.815342	ACP1--| OR--> SRC_P12931--> CLTC\ACP1--| OR--> SRC_P12931--> PDPK1--> PRKCD--> SMPD1\ACP1--| AKT1--> CDK2--| GRK2--? CLTB	SIGNOR-248453;SIGNOR-248454;SIGNOR-65714\SIGNOR-248453;SIGNOR-248454;SIGNOR-109533;SIGNOR-250269;SIGNOR-153276\SIGNOR-248455;SIGNOR-178058;SIGNOR-163279;SIGNOR-197873	2\4\4	-1\-1\-1	0.00695
MTOR	Lysosome_KEGG	0.927897	MTOR--> AKT1--| PTPN1--| PRKCD--> SMPD1\MTOR--> AKT1--| PTPN1--> SRC_P12931--> CLTC\MTOR--> AKT1--> CDK2--| GRK2--? CLTB	SIGNOR-170604;SIGNOR-252542;SIGNOR-107754;SIGNOR-153276\SIGNOR-170604;SIGNOR-252542;SIGNOR-103607;SIGNOR-65714\SIGNOR-170604;SIGNOR-178058;SIGNOR-163279;SIGNOR-197873	4\4\4	-1\-1\-1	0.008
