# Supplementary material for: A Resource for the Network Representation of Cell Perturbations Caused by SARS-CoV-2 Infection
Source: Genes (Basel). 2021 Mar 22;12(3):450. doi: 10.3390/genes12030450 (PMC8004236; doi:10.3390/genes12030450)
Supplement: Supplementary file 1 [file genes-12-00450-s001.zip › Supplemetary figures and tables/Table S3.xlsx]

## Sheet: Sheet1
GeneNames	Autophagy
ATG9A	UP
ATG101	UP
RB1CC1	UP
ATG7	UP
RAB7A	UP
ATG12	UP
ATG3	UP
ATG5	UP
VPS16	UP
PIK3C3	UP
EPG5	UP
ATG14	UP
ATG10	UP
ATG16L1	UP
VPS37A	UP
VPS39	UP
C18orf8	UP
TSC2	UP
ACP1	UP
TMEM41B	UP
CCZ1B	UP
VPS18	UP
CCZ1	UP
EI24	UP
NPRL3	UP
ATG13	UP
VMP1	UP
VPS33A	UP
WIPI2	UP
HNRNPA1	UP
COMMD3	UP
BECN1	UP
PIK3R4	UP
VPS41	UP
CCDC22	UP
TSC1	UP
CCDC58	UP
PTPN1	UP
NPRL2	UP
MEF2BNB	UP
ACTB	UP
BAP1	UP
ARPC4	UP
TBC1D24	UP
CCDC93	UP
NUDCD2	UP
ULK1	UP
VPS11	UP
NPC1	UP
SNAPIN	UP
NOP2	DOWN
PTAR1	DOWN
PPA2	DOWN
API5	DOWN
RICTOR	DOWN
MTOR	DOWN
NOL10	DOWN
YARS2	DOWN
MAPK14	DOWN
DCAF7	DOWN
NELFCD	DOWN
DHX36	DOWN
SEH1L	DOWN
DRAP1	DOWN
ORAOV1	DOWN
EARS2	DOWN
PSMG3	DOWN
SBDS	DOWN
NOP10	DOWN
TPI1	DOWN
HYPK	DOWN
CIAO1	DOWN
ALDH18A1	DOWN
CARM1	DOWN
NAA15	DOWN
FNTA	DOWN
USO1	DOWN
C10orf2	DOWN
ENO1	DOWN
PPP4C	DOWN
CHURC1-FNTB	DOWN
NUDT21	DOWN
TXNRD1	DOWN
RPP21	DOWN
IPO9	DOWN
LUC7L3	DOWN
DR1	DOWN
NBAS	DOWN
NUBP1	DOWN
PDPK1	DOWN
GART	DOWN
UXT	DOWN
ATIC	DOWN
MLST8	DOWN
MARS2	DOWN
STAT5B	DOWN
UROS	DOWN
FECH	DOWN
RFK	DOWN
UROD	DOWN
