# Supplementary material for: A Resource for the Network Representation of Cell Perturbations Caused by SARS-CoV-2 Infection
Source: Genes (Basel). 2021 Mar 22;12(3):450. doi: 10.3390/genes12030450 (PMC8004236; doi:10.3390/genes12030450)
Supplement: Supplementary file 1 [file genes-12-00450-s001.zip › Supplemetary figures and tables/Table S2.xlsx]

## Sheet: Sheet1
Function - group name-	Group Genes	Group PValue	Group PValue Corrected with Bonferroni step down	Group_ID
Mitochondrial protein import	ATP5F1B|PITRM1|PMPCB|TOMM70	0.000179	0.000894	Group0
RAB geranylgeranylation	RAB14|RAB1A|RAB2A|RAB7A|RAB8A	0.000788	0.00315	Group4
N-Glycan biosynthesis	ALG11|ALG5|ALG8	0.0115	0.0115	Group3
tRNA processing in the nucleus	NEK9|RAE1|XPOT	0.00529	0.0159	Group1
Glycosylphosphatidylinositol (GPI)-anchor biosynthesis	GPAA1|PIGO|PIGS	0.00803	0.0161	Group2
